# Supplementary material for: Stochastic optimal feedforward-feedback control determines timing and variability of arm movements with or without vision
Source: PLoS Comput Biol. 2021 Jun 11;17(6):e1009047. doi: 10.1371/journal.pcbi.1009047 (PMC8221793; doi:10.1371/journal.pcbi.1009047)
Supplement: S1 Data — (XLS) [file pcbi.1009047.s001.xls]

## Sheet: With vision
Subject	Direction	Amplitude (cm)	Variance (log(mm²))	Movement time (s)	Peak velocity (cm/s)
1	W	6	2.79069	0.5792	18.0565
1	W	12	3.33866	0.7904	26.1902
1	W	18	2.17066	0.8448	34.867
1	W	24	2.97731	1.1136	43.3194
1	E	6	4.09797	0.56	16.908
1	E	12	3.55314	0.7392	26.8282
1	E	18	1.89361	1.0608	31.9927
1	E	24	3.40073	1.048	46.0583
1	NW	6	2.515	0.6432	14.3397
1	NW	12	2.24774	0.8544	23.8047
1	NW	18	1.97965	1.072	31.6925
1	NW	24	2.86701	1.1792	39.3078
1	NE	6	2.3599	0.6656	17.3533
1	NE	12	3.08535	0.8576	27.2138
1	NE	18	2.43278	0.8992	39.293
1	NE	24	2.36321	1.0336	47.2384
2	W	6	1.61085	0.6864	14.4278
2	W	12	2.14469	0.9264	19.8806
2	W	18	1.7045	1.0816	27.5478
2	W	24	1.52752	1.2784	31.8423
2	E	6	2.01678	0.7232	13.1727
2	E	12	3.74171	0.9792	21.1886
2	E	18	2.24774	1.1392	26.8747
2	E	24	1.27381	1.312	33.6983
2	NW	6	2.04987	0.7264	12.8656
2	NW	12	2.36387	0.968	22.0245
2	NW	18	2.65023	1.0912	26.9439
2	NW	24	0.298859	1.4368	29.8763
2	NE	6	2.3479	0.7632	12.9139
2	NE	12	3.3065	0.8992	22.6467
2	NE	18	3.3414	1.0304	31.2729
2	NE	24	2.91952	1.2896	37.2427
3	W	6	2.26685	0.6288	15.0778
3	W	12	2.78463	1.0576	19.8836
3	W	18	1.36393	1.3392	23.6499
3	W	24	0.930242	1.5808	27.6312
3	E	6	3.22755	0.6896	15.9331
3	E	12	1.8787	0.8864	23.688
3	E	18	2.21225	1.2976	24.3077
3	E	24	0.855495	1.6688	28.0087
3	NW	6	1.58384	0.7824	12.1302
3	NW	12	1.72222	1.1056	17.4693
3	NW	18	0.574753	1.3872	22.8768
3	NW	24	0.711245	1.5936	25.2533
3	NE	6	2.07663	0.7072	14.3127
3	NE	12	0.293637	1.1312	19.061
3	NE	18	2.19832	1.2832	25.3607
3	NE	24	1.58671	1.6288	31.433
4	W	6	3.56653	0.6336	17.3643
4	W	12	3.69081	0.8208	27.5161
4	W	18	3.0121	1.0832	32.219
4	W	24	3.3842	1.2816	38.0168
4	E	6	3.0708	0.6656	17.8172
4	E	12	2.99292	0.84	25.6582
4	E	18	2.38285	1.0128	31.1067
4	E	24	2.55834	1.2816	37.2398
4	NW	6	3.14061	0.6848	18.3948
4	NW	12	3.19183	0.9408	21.9854
4	NW	18	2.78853	1.168	27.9366
4	NW	24	3.1019	1.4864	33.7646
4	NE	6	4.2375	0.608	20.4368
4	NE	12	3.54222	0.7904	31.1693
4	NE	18	3.82476	1.0752	36.9358
4	NE	24	2.13809	1.2512	41.1841
5	W	6	2.34184	0.7088	13.9583
5	W	12	2.04987	0.7904	25.5169
5	W	18	1.99122	0.9904	31.8521
5	W	24	1.2679	1.3008	34.3388
5	E	6	1.90203	0.608	15.9219
5	E	12	1.88511	0.8736	24.0269
5	E	18	1.86574	1.0784	30.5633
5	E	24	1.68515	1.3552	36.9684
5	NW	6	1.84819	0.7024	15.6996
5	NW	12	3.08791	0.9104	21.582
5	NW	18	1.60239	1.2176	29.0487
5	NW	24	1.52905	1.3968	33.7939
5	NE	6	2.89691	0.6464	16.1438
5	NE	12	3.45652	0.864	27.3823
5	NE	18	2.96217	1.1088	30.3554
5	NE	24	1.34398	1.2208	42.7208
6	W	6	2.97516	0.5824	18.1646
6	W	12	2.91	0.8192	24.2658
6	W	18	3.3503	0.9536	33.0336
6	W	24	2.55453	1.1232	36.3182
6	E	6	2.60923	0.5952	18.6763
6	E	12	2.15369	0.9296	20.9451
6	E	18	2.65716	1.112	28.8024
6	E	24	3.39956	1.1296	42.1125
6	NW	6	2.44989	0.632	16.1608
6	NW	12	3.69971	0.8368	23.9341
6	NW	18	2.90116	1.0608	27.9839
6	NW	24	2.31792	1.272	30.6599
6	NE	6	2.2343	0.4912	21.3969
6	NE	12	1.57078	0.6304	29.8582
6	NE	18	2.72799	0.9008	34.0896
6	NE	24	1.62754	1.1232	36.2991
7	W	6	3.88743	0.4736	21.8468
7	W	12	3.04205	0.736	27.5807
7	W	18	3.48921	0.7872	38.139
7	W	24	3.74371	1.0208	42.8067
7	E	6	3.96602	0.544	16.591
7	E	12	3.25691	0.7008	30.0946
7	E	18	3.75724	0.8128	38.4797
7	E	24	4.57299	0.9776	48.5019
7	NW	6	3.57167	0.5872	17.123
7	NW	12	2.87576	0.7728	25.5214
7	NW	18	3.19615	1.0512	29.341
7	NW	24	3.80667	1.2112	32.8827
7	NE	6	3.73804	0.5104	19.8706
7	NE	12	3.90427	0.7392	26.8592
7	NE	18	4.16451	0.8352	36.4441
7	NE	24	3.48813	1.0688	38.5639
8	W	6	2.98763	0.8704	11.4797
8	W	12	2.76404	1.0048	19.167
8	W	18	3.4248	1.1616	26.0648
8	W	24	2.29058	1.5216	28.6186
8	E	6	1.85591	0.8384	13.1172
8	E	12	2.95708	1.1056	20.128
8	E	18	1.70832	1.376	23.2074
8	E	24	3.20102	1.5504	26.1685
8	NW	6	2.722	0.7968	12.631
8	NW	12	3.29979	1.0816	18.9237
8	NW	18	4.0333	1.2656	24.3523
8	NW	24	3.52583	1.5424	28.2498
8	NE	6	3.48835	0.7136	14.2213
8	NE	12	2.09322	0.9648	20.0869
8	NE	18	3.15688	1.2	26.5321
8	NE	24	2.32618	1.3328	34.6691
9	W	6	2.00644	0.6544	16.1885
9	W	12	2.01397	0.936	23.7448
9	W	18	2.88325	1.2096	27.6433
9	W	24	3.99617	1.176	40.2246
9	E	6	2.36255	0.8096	13.7935
9	E	12	2.90116	1.0032	19.2756
9	E	18	4.15816	1.2256	25.4482
9	E	24	3.84389	1.4832	31.2599
9	NW	6	3.23587	0.7088	13.9997
9	NW	12	3.02991	0.9632	19.7929
9	NW	18	3.77609	1.2416	26.6087
9	NW	24	2.15043	1.8176	29.4314
9	NE	6	3.12346	0.6336	16.4989
9	NE	12	3.92874	0.9568	22.6399
9	NE	18	4.3144	1.0864	29.4684
9	NE	24	3.86413	1.4016	33.6836
10	W	6	2.17785	0.4608	26.6142
10	W	12	2.84398	0.6464	36.0277
10	W	18	3.36011	0.7888	49.6011
10	W	24	3.0708	0.9712	53.4841
10	E	6	3.1333	0.5424	20.7887
10	E	12	4.01864	0.7936	31.9625
10	E	18	3.41191	0.8064	46.4406
10	E	24	4.34301	1.0144	49.4633
10	NW	6	2.4768	0.6912	16.8674
10	NW	12	2.38802	0.7792	28.2522
10	NW	18	2.52179	0.9696	35.1565
10	NW	24	3.28806	1.232	39.0676
10	NE	6	3.59199	0.5408	21.7766
10	NE	12	4.27151	0.712	36.0221
10	NE	18	3.93398	0.8976	42.781
10	NE	24	3.27088	0.9056	55.1606
11	W	6	3.74371	0.6032	16.6286
11	W	12	1.59244	0.8336	23.6887
11	W	18	3.22894	0.8864	33.3193
11	W	24	3.56394	1.1008	37.4749
11	E	6	1.7866	0.728	12.9664
11	E	12	3.38801	0.88	22.1229
11	E	18	2.73393	1.0304	28.5439
11	E	24	3.95532	1.0848	38.0226
11	NW	6	1.71971	0.656	14.2527
11	NW	12	2.67522	0.8352	24.9598
11	NW	18	3.05338	1.016	31.8612
11	NW	24	2.69486	1.1248	37.6621
11	NE	6	2.56322	0.6544	15.9431
11	NE	12	2.85697	0.8096	24.1192
11	NE	18	2.90694	0.9072	32.8466
11	NE	24	2.10783	1.088	39.051
12	W	6	0.745146	0.792	12.6977
12	W	12	0.927468	1.1936	18.2591
12	W	18	0.994607	1.2976	27.0785
12	W	24	0.771464	1.3808	38.5403
12	E	6	1.18555	0.9328	9.45954
12	E	12	1.73469	1.1792	19.7985
12	E	18	0.550752	1.4576	23.927
12	E	24	1.61085	1.6144	29.1928
12	NW	6	1.43663	0.824	11.596
12	NW	12	1.54864	1.1584	17.9452
12	NW	18	0.628613	1.4704	24.655
12	NW	24	1.23781	1.6528	27.5446
12	NE	6	2.27842	0.912	11.1212
12	NE	12	2.5184	1.1664	18.4255
12	NE	18	0.858475	1.6224	21.3754
12	NE	24	1.22757	1.6256	29.7148
13	W	6	4.32755	0.4176	28.8227
13	W	12	4.12818	0.5424	44.4149
13	W	18	2.32961	0.6512	56.3174
13	W	24	3.3309	0.8432	62.179
13	E	6	3.46205	0.48	24.1575
13	E	12	3.50008	0.5952	40.7343
13	E	18	4.51545	0.8208	51.8707
13	E	24	3.86736	0.9024	61.233
13	NW	6	2.35058	0.4752	23.5513
13	NW	12	2.58039	0.6448	36.9963
13	NW	18	3.77302	0.68	50.0511
13	NW	24	2.92481	0.8448	52.8663
13	NE	6	3.33666	0.4	30.2372
13	NE	12	4.23303	0.5376	45.2864
13	NE	18	3.44067	0.7072	52.0756
13	NE	24	2.8014	0.8192	64.1767
14	W	6	3.75281	0.5072	18.6705
14	W	12	2.90348	0.7872	27.2173
14	W	18	2.55562	0.8944	37.8735
14	W	24	3.22866	1.088	45.7468
14	E	6	1.97673	0.6768	15.3594
14	E	12	3.94992	0.7776	27.786
14	E	18	2.74618	0.9984	33.1218
14	E	24	3.4532	1.168	45.2525
14	NW	6	2.74256	0.608	16.6798
14	NW	12	4.32132	0.9616	26.8649
14	NW	18	3.69954	0.9776	33.1269
14	NW	24	1.89149	1.0656	41.7946
14	NE	6	2.64526	0.6144	15.1529
14	NE	12	3.07761	0.7664	28.1952
14	NE	18	3.27247	0.96	37.2022
14	NE	24	1.90308	1.0864	40.5163
15	W	6	2.03621	0.5088	18.332
15	W	12	3.18662	0.7888	28.7509
15	W	18	3.43186	0.7776	37.3266
15	W	24	1.70832	0.9168	45.3002
15	E	6	3.79094	0.5616	18.5177
15	E	12	2.4768	0.688	28.8854
15	E	18	4.29945	0.8224	40.1864
15	E	24	3.80589	0.9504	52.3049
15	NW	6	2.94681	0.6272	16.0679
15	NW	12	3.08855	0.7808	25.8778
15	NW	18	2.54245	1.032	31.4174
15	NW	24	2.24104	1.3536	35.9784
15	NE	6	1.65609	0.5168	19.1499
15	NE	12	3.02651	0.6896	31.372
15	NE	18	3.42159	0.8752	37.0835
15	NE	24	2.64725	1.1392	43.4212
16	W	6	2.98763	0.6336	14.0837
16	W	12	2.58623	0.8896	20.5036
16	W	18	3.51251	1.0448	28.8785
16	W	24	1.49656	1.4736	25.4425
16	E	6	3.4391	0.7888	12.5601
16	E	12	2.3371	0.9344	22.122
16	E	18	2.83247	1.264	22.736
16	E	24	2.96108	1.4976	26.8229
16	NW	6	2.42597	0.7936	11.9462
16	NW	12	2.10954	1.0496	17.2416
16	NW	18	2.62053	1.528	19.5921
16	NW	24	2.20917	1.8336	21.8198
16	NE	6	2.84357	0.5904	16.0313
16	NE	12	3.70853	0.8288	23.6145
16	NE	18	2.61644	1.1504	23.2234
16	NE	24	3.15569	1.448	25.6851
17	W	6	2.12391	0.6912	15.9076
17	W	12	0.20615	0.968	20.5722
17	W	18	1.33108	1.1792	27.2727
17	W	24	-0.333663	1.3136	32.5276
17	E	6	3.17788	0.7248	13.6007
17	E	12	2.06957	0.8896	21.4162
17	E	18	1.70066	1.1024	28.2464
17	E	24	1.4839	1.3056	33.4962
17	NW	6	2.21456	0.6736	14.0027
17	NW	12	1.96401	0.9856	19.859
17	NW	18	1.79012	1.2608	22.9967
17	NW	24	1.68905	1.5792	26.0592
17	NE	6	1.93096	0.6544	15.8644
17	NE	12	1.96499	0.9504	21.6339
17	NE	18	3.01452	1.0576	29.4663
17	NE	24	1.42149	1.2544	34.9865
18	W	6	1.996	0.7232	14.7445
18	W	12	2.43893	0.9872	22.2867
18	W	18	0.602046	1.368	28.9081
18	W	24	1.00751	1.4784	31.0719
18	E	6	2.31584	0.7424	13.709
18	E	12	3.49178	0.912	23.2241
18	E	18	2.16504	1.1248	28.0835
18	E	24	1.4855	1.5072	29.9602
18	NW	6	1.4727	0.824	12.3257
18	NW	12	1.47108	1.0528	19.9772
18	NW	18	0.277806	1.3984	24.2841
18	NW	24	0.941261	1.8464	25.7893
18	NE	6	2.12894	0.7456	15.1569
18	NE	12	1.81559	0.9136	22.6588
18	NE	18	1.23373	1.1424	29.7115
18	NE	24	0.40734	1.4176	36.4191
19	W	6	3.48491	0.5616	16.0904
19	W	12	3.19902	0.7744	24.7393
19	W	18	3.65822	0.9152	32.3118
19	W	24	4.18855	0.9328	47.2082
19	E	6	2.91306	0.5424	18.1321
19	E	12	2.82792	0.8736	24.7577
19	E	18	3.71282	0.92	31.5154
19	E	24	3.5945	1.1456	38.7542
19	NW	6	2.78593	0.6112	14.1991
19	NW	12	3.77092	0.768	27.498
19	NW	18	2.88991	0.9296	33.1907
19	NW	24	2.41096	1.1136	34.9915
19	NE	6	2.94975	0.5376	19.8247
19	NE	12	2.42349	0.7712	34.3178
19	NE	18	3.54344	0.8688	34.9804
19	NE	24	2.73211	1.1136	43.1209
20	W	6	1.39225	0.6368	15.4451
20	W	12	3.12469	0.92	22.9613
20	W	18	0.815916	1.0336	30.7977
20	W	24	1.89783	1.2352	34.7112
20	E	6	3.04205	0.6688	16.024
20	E	12	2.23053	1.032	21.95
20	E	18	2.9199	1.0784	30.3503
20	E	24	2.08888	1.344	31.3397
20	NW	6	2.99468	0.7888	12.0786
20	NW	12	2.34251	1.008	19.5924
20	NW	18	3.45962	1.2528	25.8492
20	NW	24	1.48867	1.7296	28.1931
20	NE	6	3.87308	0.5648	18.5168
20	NE	12	2.68389	1.0064	24.5603
20	NE	18	1.96401	1.0528	29.4321
20	NE	24	2.58887	1.3776	34.1791
21	W	6	2.96797	0.5216	20.8827
21	W	12	3.0831	0.784	40.7718
21	W	18	2.70899	0.8592	44.5606
21	W	24	2.28987	1.0624	57.0041
21	E	6	3.2746	0.5424	23.5882
21	E	12	2.28201	0.6368	37.4899
21	E	18	3.41446	0.944	48.7238
21	E	24	2.12055	1.04	56.1385
21	NW	6	2.26466	0.528	24.261
21	NW	12	3.10631	0.6928	35.2116
21	NW	18	2.18182	0.8864	44.3688
21	NW	24	2.12055	1.048	52.2958
21	NE	6	3.01658	0.4864	25.0941
21	NE	12	3.25475	0.6432	40.2232
21	NE	18	3.30779	0.768	52.2476
21	NE	24	2.24403	1.0496	55.5595

## Sheet: Without vision
Subject	Direction	Amplitude (cm)	Variance (log(mm²))	Movement time (s)	Peak velocity (cm/s)
1	W	6	5.64946	0.5568	20.6058
1	W	12	4.87018	0.704	28.8645
1	W	18	5.0909	0.7728	40.8448
1	W	24	5.27199	1.0352	45.7811
1	E	6	5.1365	0.5616	15.6048
1	E	12	5.34296	0.6784	31.3519
1	E	18	4.53161	0.8272	37.2771
1	E	24	6.47008	0.9984	48.8818
1	NW	6	4.08742	0.6704	16.2255
1	NW	12	6.0059	0.7616	25.0662
1	NW	18	5.44832	1.024	29.1274
1	NW	24	6.1796	1.0608	38.6305
1	NE	6	5.26519	0.5024	17.65
1	NE	12	4.60658	0.6272	28.8585
1	NE	18	5.15207	0.7552	42.1951
1	NE	24	5.08809	0.8624	53.1361
2	W	6	5.89647	0.5936	23.232
2	W	12	7.07127	0.7232	32.8623
2	W	18	5.27088	0.9248	40.9983
2	W	24	6.28136	0.8992	51.2089
2	E	6	4.64233	0.6944	16.168
2	E	12	5.98598	0.8384	25.249
2	E	18	5.60857	0.9776	37.3224
2	E	24	6.79578	1.296	37.4165
2	NW	6	5.27387	0.6192	15.8298
2	NW	12	4.5041	0.768	25.0426
2	NW	18	5.34638	0.8656	31.2622
2	NW	24	6.23528	1.1072	35.2062
2	NE	6	5.33503	0.4896	25.755
2	NE	12	5.55524	0.76	31.1832
2	NE	18	6.33302	0.9264	38.0056
2	NE	24	5.67517	0.88	46.8457
3	W	6	5.2336	0.6896	15.3876
3	W	12	2.23279	1.1616	18.4073
3	W	18	6.36149	1.3872	21.62
3	W	24	6.85186	1.856	23.2345
3	E	6	4.96544	0.7328	14.7046
3	E	12	5.60292	1.2144	17.8183
3	E	18	5.51334	1.5888	16.3162
3	E	24	5.39688	1.8336	17.8999
3	NW	6	5.36313	0.7904	11.6916
3	NW	12	7.02817	1.264	16.5452
3	NW	18	5.97379	1.7712	17.1083
3	NW	24	6.19707	2.08	19.1145
3	NE	6	4.33632	0.7184	14.0858
3	NE	12	5.34938	1.2432	18.6582
3	NE	18	5.4718	1.3808	21.9538
3	NE	24	5.95034	1.816	24.2547
4	W	6	5.52947	0.4704	25.5178
4	W	12	5.68617	0.7312	34.0564
4	W	18	6.10213	0.7968	40.1509
4	W	24	7.16843	0.9392	45.1073
4	E	6	5.8104	0.6064	26.8889
4	E	12	6.69227	0.7072	40.784
4	E	18	5.59392	0.8	43.7715
4	E	24	6.80602	1.008	46.2667
4	NW	6	3.17788	0.5168	18.3811
4	NW	12	5.19261	0.7008	27.0532
4	NW	18	6.49708	0.7808	37.7827
4	NW	24	6.51472	0.8672	43.845
4	NE	6	4.4941	0.512	25.1987
4	NE	12	5.63825	0.584	35.2842
4	NE	18	5.70046	0.6368	45.3525
4	NE	24	5.9628	0.7088	49.9913
5	W	6	3.95046	0.5232	21.6202
5	W	12	5.8647	0.64	27.3025
5	W	18	5.77497	0.7472	40.9714
5	W	24	6.29507	0.9136	44.2137
5	E	6	5.26374	0.5312	25.0969
5	E	12	5.26824	0.6464	29.5359
5	E	18	5.52169	0.8224	35.3677
5	E	24	4.39909	0.9808	43.893
5	NW	6	4.87432	0.5488	19.2653
5	NW	12	5.62195	0.6352	30.3502
5	NW	18	6.08108	0.672	37.5464
5	NW	24	5.35881	0.8016	38.8302
5	NE	6	5.11855	0.5488	27.2409
5	NE	12	5.67322	0.6624	31.3988
5	NE	18	5.68402	0.7472	37.5754
5	NE	24	5.59848	0.7232	39.4557
6	W	6	4.5166	0.7008	23.6769
6	W	12	5.28396	0.8736	28.1238
6	W	18	5.65601	0.9664	32.5718
6	W	24	7.02785	1.3008	36.437
6	E	6	5.55652	0.6912	20.4248
6	E	12	5.48805	0.8096	27.9903
6	E	18	6.26597	1.2864	29.1187
6	E	24	6.78611	1.2992	39.3609
6	NW	6	4.3112	0.864	18.1927
6	NW	12	5.67861	1.1024	24.3054
6	NW	18	4.45326	1.3152	24.4798
6	NW	24	5.6958	1.4192	28.9561
6	NE	6	5.29198	0.528	27.3936
6	NE	12	5.55836	0.7296	34.3251
6	NE	18	5.4011	0.7936	42.0487
6	NE	24	5.78922	1.056	42.0345
7	W	6	4.68886	0.6496	21.0848
7	W	12	4.79612	0.8464	30.8551
7	W	18	5.34107	1.0048	33.1513
7	W	24	6.87016	1.2416	36.2084
7	E	6	5.68529	0.7632	20.6298
7	E	12	5.62461	0.9936	21.2625
7	E	18	5.94281	1.3904	28.0166
7	E	24	7.29792	1.2784	36.9612
7	NW	6	4.28359	0.6512	15.0605
7	NW	12	5.131	0.9952	22.6742
7	NW	18	6.72875	1.3952	25.0769
7	NW	24	7.22743	1.6448	25.4582
7	NE	6	5.12006	0.6784	17.737
7	NE	12	5.37615	0.7184	32.3284
7	NE	18	6.7224	1.0224	33.3961
7	NE	24	6.41451	1.0192	43.264
8	W	6	5.26079	0.9632	15.432
8	W	12	5.54944	1.1296	21.1668
8	W	18	6.10013	1.1616	28.0671
8	W	24	6.35792	1.4592	32.5569
8	E	6	5.03597	0.9792	13.7386
8	E	12	6.0904	0.9472	20.0064
8	E	18	6.35396	1.1344	26.5266
8	E	24	4.65784	1.3216	29.3337
8	NW	6	5.81732	0.7536	12.8917
8	NW	12	5.10177	1.088	16.7797
8	NW	18	5.45522	1.2416	21.4044
8	NW	24	6.25199	1.5024	24.1659
8	NE	6	5.44095	0.8592	13.8909
8	NE	12	5.79639	1.0608	19.518
8	NE	18	6.54452	1.1776	23.2399
8	NE	24	5.72789	1.4528	27.5203
9	W	6	5.89607	0.5056	16.1914
9	W	12	6.48868	0.7776	21.8199
9	W	18	5.76073	0.9984	29.4572
9	W	24	5.63462	1.008	39.2151
9	E	6	4.90116	0.6448	16.587
9	E	12	5.79475	0.7776	24.5635
9	E	18	6.98958	0.984	28.5015
9	E	24	6.853	1.5456	33.8919
9	NW	6	3.76231	0.5824	13.0477
9	NW	12	5.46777	0.7472	20.8569
9	NW	18	6.52521	0.9616	28.94
9	NW	24	7.38335	1.2192	28.2603
9	NE	6	4.92414	0.52	20.2768
9	NE	12	5.77454	0.672	28.7787
9	NE	18	6.49512	0.8784	33.6539
9	NE	24	6.97288	1.5952	36.885
10	W	6	5.5984	0.5328	22.4807
10	W	12	6.97602	0.5808	43.5578
10	W	18	7.38509	0.7616	53.8081
10	W	24	6.41853	0.9264	64.0562
10	E	6	5.61734	0.4944	19.602
10	E	12	5.70022	0.584	30.2913
10	E	18	4.86905	0.6848	40.5805
10	E	24	7.29372	0.976	41.9223
10	NW	6	6.41374	0.5792	19.8511
10	NW	12	6.05566	0.7088	24.9146
10	NW	18	6.96185	0.9088	30.7116
10	NW	24	6.03874	0.9824	37.7371
10	NE	6	4.76093	0.4576	25.77
10	NE	12	5.6407	0.5888	36.6236
10	NE	18	5.87455	0.6528	43.9194
10	NE	24	5.88798	0.7392	49.7957
11	W	6	4.49763	0.7312	14.3278
11	W	12	3.88858	0.8464	23.7034
11	W	18	4.82449	1.0832	28.2708
11	W	24	5.39216	1.176	39.297
11	E	6	4.91522	0.84	13.4883
11	E	12	3.78042	0.7984	25.9038
11	E	18	5.43985	0.9952	29.9862
11	E	24	6.08523	1.0992	39.1479
11	NW	6	5.41229	0.6992	15.7038
11	NW	12	4.97208	0.8256	24.2783
11	NW	18	5.92672	1.0064	31.1066
11	NW	24	6.34027	1.1616	34.1693
11	NE	6	3.07567	0.5952	15.7323
11	NE	12	6.09754	0.7696	23.9981
11	NE	18	5.26961	0.7472	33.1664
11	NE	24	5.07047	1.0384	37.306
12	W	6	5.64092	0.656	24.1268
12	W	12	4.76195	0.5776	37.0263
12	W	18	6.46909	0.6496	48.7592
12	W	24	5.81384	0.9664	48.5985
12	E	6	5.31026	0.5312	24.2411
12	E	12	6.01464	0.7808	32.2109
12	E	18	5.08635	0.9984	40.8638
12	E	24	6.9545	0.9856	44.656
12	NW	6	5.5805	0.6192	20.5352
12	NW	12	5.83068	0.6944	29.2805
12	NW	18	6.08582	0.9504	31.9241
12	NW	24	5.79235	1.096	39.3641
12	NE	6	4.214	0.432	29.2787
12	NE	12	6.52202	0.6304	35.6152
12	NE	18	6.3822	0.8288	39.957
12	NE	24	7.31981	0.824	50.377
13	W	6	4.72171	0.4208	32.973
13	W	12	6.2854	0.5824	42.6866
13	W	18	5.68943	0.616	61.8646
13	W	24	7.60036	0.6304	71.4718
13	E	6	3.99978	0.4896	23.0625
13	E	12	5.53094	0.6224	36.1682
13	E	18	6.48075	0.6768	47.3435
13	E	24	6.73774	0.7792	60.6819
13	NW	6	4.20994	0.4656	24.5401
13	NW	12	4.23405	0.5664	35.7011
13	NW	18	5.68082	0.5888	50.0987
13	NW	24	5.9907	0.6592	58.3515
13	NE	6	4.69607	0.368	29.3081
13	NE	12	5.56389	0.5136	39.3943
13	NE	18	6.1055	0.5792	56.9855
13	NE	24	5.42295	0.6288	69.0248
14	W	6	5.5686	0.656	26.7981
14	W	12	5.98336	0.664	35.5529
14	W	18	5.79344	0.7728	47.6029
14	W	24	6.73963	0.9552	50.9966
14	E	6	4.43611	0.7744	25.068
14	E	12	6.24219	0.7152	30.659
14	E	18	4.9085	0.8976	37.0978
14	E	24	5.96153	0.9648	46.9565
14	NW	6	4.98513	0.6864	20.9993
14	NW	12	5.99259	0.7424	27.5212
14	NW	18	4.48551	0.7024	39.8631
14	NW	24	6.16717	0.7552	44.7545
14	NE	6	5.20448	0.6704	23.645
14	NE	12	4.75816	0.7648	31.4868
14	NE	18	6.20132	0.7856	41.4371
14	NE	24	6.58467	0.9504	45.204
15	W	6	6.61237	0.4944	29.6422
15	W	12	6.39138	0.6512	40.381
15	W	18	6.69417	0.6928	48.461
15	W	24	7.14617	0.8976	52.5379
15	E	6	5.72894	0.5312	25.4874
15	E	12	6.90997	0.6736	37.6369
15	E	18	6.05247	0.8192	49.4551
15	E	24	6.61741	0.9152	54.7716
15	NW	6	4.50557	0.5408	19.337
15	NW	12	6.00922	0.616	27.3011
15	NW	18	6.03351	0.8528	32.0404
15	NW	24	6.53967	0.9584	39.1199
15	NE	6	4.68212	0.4688	27.5413
15	NE	12	5.85351	0.504	47.0788
15	NE	18	6.56221	0.7088	50.0196
15	NE	24	6.61288	0.8144	56.1179
16	W	6	5.8105	0.6816	19.7866
16	W	12	2.87258	0.8752	25.6987
16	W	18	5.50572	0.8288	36.968
16	W	24	6.75893	1.1776	37.5315
16	E	6	3.57581	0.6656	18.362
16	E	12	4.32477	0.7376	32.3752
16	E	18	5.91688	0.8656	37.5392
16	E	24	6.78253	0.8512	48.7459
16	NW	6	5.38832	0.6496	21.5713
16	NW	12	5.52601	0.7184	28.2272
16	NW	18	4.31016	1.0368	30.469
16	NW	24	6.27376	0.9792	36.0254
16	NE	6	2.91229	0.456	20.6886
16	NE	12	5.68917	0.6864	31.3909
16	NE	18	4.43236	0.7776	37.4886
16	NE	24	4.42834	0.8064	44.9884
17	W	6	5.64966	0.6896	17.8172
17	W	12	5.75391	0.8048	24.4359
17	W	18	5.52505	0.9184	33.3743
17	W	24	6.63467	1.1728	36.8951
17	E	6	5.17937	0.7264	18.5002
17	E	12	4.93989	0.8992	22.5394
17	E	18	5.66829	0.9872	27.8048
17	E	24	6.63607	1.1312	31.8218
17	NW	6	3.84659	0.6512	20.2328
17	NW	12	5.92133	0.7344	27.4601
17	NW	18	4.18695	0.9744	25.2223
17	NW	24	5.53314	1.1856	31.3101
17	NE	6	3.08567	0.5856	16.5983
17	NE	12	5.38918	0.6752	21.2734
17	NE	18	6.51143	0.848	27.6204
17	NE	24	6.7006	1.1152	30.916
18	W	6	5.51845	0.6384	26.6435
18	W	12	5.0633	0.9344	28.0377
18	W	18	6.06523	1.3392	30.0458
18	W	24	5.57231	1.3328	35.7796
18	E	6	5.63027	0.7952	15.6232
18	E	12	5.38591	0.9536	21.7569
18	E	18	5.69683	1.2656	24.3899
18	E	24	5.57841	1.1648	40.4399
18	NW	6	5.46204	0.6144	23.3705
18	NW	12	5.56044	0.7344	27.6639
18	NW	18	6.34096	0.8288	38.3289
18	NW	24	5.2321	1.0992	38.2723
18	NE	6	5.53555	0.6592	15.5031
18	NE	12	6.19671	0.8736	23.6
18	NE	18	5.38803	1.0544	30.2608
18	NE	24	5.96171	1.3616	30.2061
19	W	6	5.2992	0.76	19.6704
19	W	12	6.19351	0.9824	21.7018
19	W	18	6.08454	1.168	26.866
19	W	24	6.60102	1.2656	25.0031
19	E	6	4.90048	0.72	14.435
19	E	12	5.45893	0.8528	20.2796
19	E	18	6.43415	1.1168	25.5266
19	E	24	7.5561	1.3536	26.5674
19	NW	6	5.65834	0.7072	16.344
19	NW	12	6.1256	0.9184	22.2384
19	NW	18	5.55031	1.0736	24.3961
19	NW	24	5.80237	1.2848	24.7232
19	NE	6	6.095	0.6144	19.9308
19	NE	12	5.88646	0.8864	20.8138
19	NE	18	6.06655	1.1216	24.6962
19	NE	24	6.43786	1.1104	33.1738
20	W	6	6.45563	1.0192	17.3285
20	W	12	6.95917	1.224	20.4692
20	W	18	6.12972	1.3456	30.2212
20	W	24	7.33275	1.3104	38.2823
20	E	6	3.78186	0.8096	16.0452
20	E	12	5.9876	1.2176	21.2522
20	E	18	5.7145	1.2496	28.0445
20	E	24	6.59276	1.7376	28.9136
20	NW	6	5.97527	0.9536	11.0876
20	NW	12	5.8109	1.3328	15.5808
20	NW	18	5.38556	1.6352	21.3281
20	NW	24	6.21742	1.752	22.0469
20	NE	6	5.8023	0.7744	14.7167
20	NE	12	6.62652	0.9232	23.9901
20	NE	18	6.96139	1.112	28.1817
20	NE	24	6.20025	1.448	32.0489
21	W	6	4.72949	0.6032	23.1599
21	W	12	5.07921	0.7136	33.7103
21	W	18	5.75066	0.8048	38.4711
21	W	24	5.95918	0.8496	50.9624
21	E	6	5.05831	0.6288	21.4706
21	E	12	5.0346	0.7344	32.4273
21	E	18	5.79515	0.832	38.5522
21	E	24	5.97563	0.9984	45.9227
21	NW	6	4.22792	0.5216	19.8688
21	NW	12	6.15284	0.7376	24.2564
21	NW	18	5.15625	0.7312	36.872
21	NW	24	6.30551	0.9392	40.9317
21	NE	6	6.27755	0.5568	23.2503
21	NE	12	4.82776	0.6944	29.7516
21	NE	18	6.31964	0.7152	39.0606
21	NE	24	4.80277	0.816	49.4184
